# Supplementary material for: Compact Sphere-Shaped Airflow Vector Sensor Based on MEMS Differential Pressure Sensors
Source: Sensors (Basel). 2022 Jan 30;22(3):1087. doi: 10.3390/s22031087 (PMC8838244; doi:10.3390/s22031087)
Supplement: Supplementary file 1 [file sensors-22-01087-s001.zip]

Archive with 1 entries (1 files):
- sensors-1533317-supplementary.pdf
